# Supplementary material for: Implementing the Design of Experiments (DoE) Concept into the Development of Mucoadhesive Tablets Containing Orange Peel Extract as a Potential Concept for the Treatment of Oral Infections
Source: Materials (Basel). 2024 Oct 28;17(21):5234. doi: 10.3390/ma17215234 (PMC11547214; doi:10.3390/ma17215234)
Supplement: Supplementary file 1 [file materials-17-05234-s001.zip]

Archive with 1 entries (1 files):
- materials-3240994-supplementary.pdf
